# Supplementary material for: Development of a Shuttle Vector That Transforms at High Frequency for the Emerging Human Fungal Pathogen: Candida auris
Source: J Fungi (Basel). 2024 Jul 11;10(7):477. doi: 10.3390/jof10070477 (PMC11278357; doi:10.3390/jof10070477)
Supplement: Supplementary file 1 [file jof-10-00477-s001.zip]

Archive with 1 entries (1 files):
- jof-3087130-Supplemental Figures.pdf
